# Supplementary material for: Unlocking the Potential of Animal Hair Shafts for Genomic Studies: A Comprehensive Evaluation of DNA Quality
Source: Biology (Basel). 2025 Mar 28;14(4):353. doi: 10.3390/biology14040353 (PMC12024741; doi:10.3390/biology14040353)
Supplement: Supplementary file 1 [file biology-14-00353-s001.zip]

Archive with 1 entries (1 files):
- biology-3518466-supplementary.pdf
